# Supplementary material for: A rare mutation causing autosomal dominant STAT1 deficiency in a South African multiplex kindred with disseminated BCG infection
Source: BMC Pediatr. 2023 Jul 29;23:378. doi: 10.1186/s12887-023-04206-8 (PMC10386767; doi:10.1186/s12887-023-04206-8)
Supplement: Supplementary file 1 — Additional file 1: Suppl. Table 1. Total immunoglobulin and lymphocyte subset concentrations of the maternal half-brothers with BCG osteomyelitis. [file 12887_2023_4206_MOESM1_ESM.xlsx]

## Sheet: Sheet1
Table S 1: Total immunoglobulin and lymphocyte subsets in maternal half-brothers with BCG-osteomyelitis
	Absolute T cell* count (cells/uL)	Absolute B cell$ count (cells/uL)	Absolute NK cell# count (cells/uL)	Immunoglobulin G (g/L)	Immunoglobulin A (g/L)	Immunoglobulin M (g/L)
Case 1	2525	1463	1226	18.33	2.06	1.83
Case 2	4323	1574	479	6.34	0.27	0.42
*CD3 T cells
$CD19 B cells
#CD16/CD56
